# Supplementary material for: Telomere Dysfunction in Pediatric Patients with Differences/Disorders of Sexual Development
Source: Biomedicines. 2024 Mar 2;12(3):565. doi: 10.3390/biomedicines12030565 (PMC10968223; doi:10.3390/biomedicines12030565)
Supplement: Supplementary file 1 [file biomedicines-12-00565-s001.zip]

Archive with 1 entries (1 files):
- biomedicines-2818047-supplementary.pdf
